# Supplementary material for: Relating the cortical visual contrast gain response to spectroscopy-measured excitatory and inhibitory metabolites in people who experience migraine
Source: PLoS One. 2022 Apr 7;17(4):e0266130. doi: 10.1371/journal.pone.0266130 (PMC8989360; doi:10.1371/journal.pone.0266130)
Supplement: S1 Dataset — (XLSX) [file pone.0266130.s002.xlsx]

## Sheet: 7T only
EEG_ID	Group	Subgroup	Gender	Age	Voxel segmentation outcomes
					CSF	Grey	White	Vcsf	Correction factor
					mm3	mm3	mm3	CSF/(CSF+WM+GM)	1/(1-Vcsf)	Precheck_GABA	CRLB	Postcheck_GABA	CRLB	Precheck_Gln	CRLB	Postcheck_Gln	CRLB	Precheck_Glu	CRLB	Postcheck_Glu	CRLB	Precheck_Glu+Gln	CRLB	Postcheck_Glu+Gln	CRLB	Precheck_ Lac	CRLB	Postcheck_Lac	CRLB	Precheck_Glc	CRLB	Postcheck_Glc	CRLB	Precheck_Asp	CRLB	Postcheck_Asp	CRLB
C06	C		F	21	1587	8898	4517	0.105786	1.1183	1.23684	5	0.996406	7	1.60588	4	1.1854	7	6.47943	9	5.9885	17	8.08531	2	7.1739	2	0.410416	16	0.322071	33	1.92012	9	1.58982	13	0.563623	26	1.18204	15
C09	C		F	18	1606	9098	4296	0.107067	1.1199	1.23525	4	1.13782	4	1.51523	4	1.43684	4	6.01725	8	5.91869	8	7.53248	2	7.35553	1	0.418844	15	0.365089	14	1.84336	8	1.57235	8	1.05271	12	1.12326	11
	C		F	46	1640	8506	4854	0.109333	1.12275	0.907186	7	0.848802	8	1.53593	5	1.63136	4	5.80801	30	5.78443	13	7.34281	2	7.41579	2	0.378368	24	0.30988	30	1.99033	9	1.58982	13	0.778069	23	0.810629	21
C13	C		M	28	2283	9425	3317	0.151947	1.17917	1.1379	6	1.12611	6	1.63197	4	1.77701	4	6.22602	13	6.37106	12	7.858	2	8.14807	2	0.178055	49	0.304226	29	1.54471	13	1.6756	12	1.21573	14	0.969279	17
C08	C		M	28	1620	9781	3574	0.10818	1.1213	0.912741	8	1.2368	7	1.45097	6	1.40275	6	5.12435	21	5.01559	30	6.57532	2	6.41722	2	0.207441	45	0.350968	31	0.984504	21	1.52449	12	0.825279	23	0.720998	28
	C		M	38	1649	9718	3608	0.110117	1.12374	0.728186	9	0.897871	8	1.33725	6	1.35748	6	4.72422	19	4.72871	21	6.06147	2	6.08619	2	0.371051	29	0.33937	35	1.13161	19	1.02261	21	0.854045	21	0.830446	22
C11	C		F	29	2075	9351	3574	0.138333	1.16054	0.859961	7	0.748549	8	1.5911	4	1.6793	4	5.75513	9	5.74352	9	7.34507	2	7.42282	2	0.179884	32	0.10619	49	1.99033	9	1.82321	9	0.934236	16	0.81354	17
	C		M	41	1034	9809	4157	0.0689333	1.07404	1.18144	6	1.16855	7	1.45962	6	1.45425	6	6.33789	30	5.97379	24	7.79751	2	7.42804	2	0.653014	20	0.876414	18	0.385579	60	0.917228	24	1.1417	17	0.895747	23
C15	C		M	42	1020	9644	4336	0.068	1.07296	0.967811	7	0.786481	8	1.53004	4	1.39807	5	5.00322	16	4.83798	15	6.53326	2	6.23605	2	0.538627	18	0.599785	16	1.12554	16	0.911864	13	0.726395	22	1.24571	13
C17	C		M	44	1856	8864	4280	0.123733	1.14121	1.02708	11	0.843351	10	1.58399	5	1.82593	5	5.63869	15	5.82129	28	7.22269	2	7.64722	2	0.453058	28	0.340079	23	2.22763	15	1.72094	28	0.510119	38	0.916388	42
C16	C		M	24	1589	9931	3480	0.105933	1.11848	0.930579	6	0.912684	7	1.63858	4	1.81866	4	5.71098	9	6.0991	12	7.34845	2	7.91775	2	0.535754	16	0.577138	18	1.84326	9	1.52449	12	0.923868	15	0.870181	18
	C		M	29	1472	9091	4437	0.0981333	1.10881	1.11768	6	1.06113	6	1.53127	5	1.62774	4	5.66824	14	5.88003	12	7.20062	2	7.50776	2	0.30825	26	0.255027	32	1.27735	14	1.56897	12	1.04339	15	0.915878	18
C05	C		M	46	2392	9286	3322	0.159467	1.18972	0.273636	7	0.173699	5	1.40268	9	1.39911	7	3.96058	25	3.76547	17	5.36445	4	5.16339	3	0.331485	23	0.599785	16	1.72272	25	1.59423	17	0.599619	59	1.23136	20
C07	C		F	28	1432	8579	4989	0.0954667	1.10554	1.46484	5	1.48695	6	1.78877	4	1.66274	5	7.3408	9	7.46241	12	9.12957	2	9.12515	2	0.0718603	104	0.224425	35	2.45099	9	1.88937	12	1.40072	12	1.13429	16
C19	C		M	35	1457	9412	4127	0.0971592	1.10762	1.40003	6	1.44876	9	1.69797	5	1.66696	6	6.96579	27	7.57719	25	8.66376	2	9.24416	2	0.371051	29	0.540516	22	0.867263	27	1.56897	12	1.06663	18	1.28373	17
C20	C		M	20	2375	9254	3405	0.157975	1.18761	1.20186	6	0.961967	5	1.77073	5	1.7161	6	5.89888	26	5.81812	23	7.66842	2	7.53422	2	0.483359	28	0.172204	78	0.900211	26	0.754135	33	1.07123	20	1.31469	17
	C		F	24	1637	9130	4219	0.109235	1.12263	1.62894	6	1.71538	6	1.72212	5	1.64578	6	7.66645	15	7.6541	30	9.38856	2	9.29987	2	0.515288	23	0.269431	52	1.78611	15	0.905963	30	0.747672	31	0.487222	48
	C		M	20	1697	9409	3889	0.113171	1.12761	1.10055	6	1.07349	10	1.65308	5	1.7929	4	5.13741	12	5.3291	12	6.79049	2	7.122	2	0.193949	36	0.259351	28	1.53468	12	1.56062	12	1.20542	13	0.923515	17
M19	M	MA	F	29	901	9316	4783	0.0600667	1.06391	1.05327	10	0.877722	7	1.70118	7	1.56926	6	6.7824	21	6.40365	24	8.48358	3	7.97291	2	0.596851	28	0.712817	22	1.51287	21	1.17668	24	0.489396	53	0.785385	19
M15	M	MA	M	45	2013	9189	3798	0.1342	1.155	0.992146	6	0.970201	8	1.61123	4	1.6401	4	5.57519	14	5.77963	18	7.18642	2	7.41973	2	0.331485	23	0.396165	21	1.1654	14	1.04181	18	0.744976	19	0.791176	19
M01	M	MO	M	29	3333	8488	3179	0.2222	1.28568	0.953973	7	0.833119	5	1.73952	4	1.73052	4	5.78812	21	5.55541	18	7.52764	2	7.28465	2	0.291849	40	0.532271	20	0.951401	21	1.11468	18	0.93983	20	0.968115	16
M10	M	MA	F	25	2715	9016	3199	0.181849	1.22227	1.39583	5	1.21127	6	1.34449	5	1.19171	5	6.68947	9	6.52202	10	8.03397	2	7.71373	2	0.585466	14	0.477907	18	1.81873	9	1.65006	10	1.06704	14	0.931368	24
	M	MA	F	36	1779	9015	4231	0.118403	1.1343	1.0946	6	1.05717	5	1.62432	4	1.72981	4	5.83146	10	5.5286	23	7.45465	2	7.25842	2	0.478677	18	0.732761	14	1.74002	10	1.82321	9	0.699866	21	0.716881	15
M09	M	MA	F	26	1552	9508	3915	0.103639	1.11562	0.90477	6	1.12789	6	1.23276	5	1.2785	5	5.73318	10	5.67852	14	6.96595	2	6.95702	2	0.354768	26	0.40274	25	1.64443	10	1.1926	14	0.87911	16	0.948279	18
	M	MA	F	28	1725	9353	3922	0.115	1.12994	1.04294	6	1.72655	7	1.59774	4	1.6565	4	6.23277	9	7.70395	13	7.83051	2	9.36045	2	0.627119	14	0.271186	14	1.84633	9	0.911864	13	0.759322	18	0.490395	16
M11	M	MA	F	27	1437	9732	3856	0.0956406	1.10576	0.908931	7	0.863595	6	1.57681	4	1.69733	4	5.50555	15	5.63493	12	7.08236	2	7.33337	2	0.24216	33	0.222257	35	1.26609	15	1.48835	12	0.507542	31	0.93768	24
	M	MA	M	42	1381	8062	5541	0.092165	1.10152	1.23921	6	1.26014	10	1.56416	5	1.44409	6	6.49898	16	6.28638	30	8.06314	2	7.73048	2	0.415274	28	0.392142	28	1.26785	16	0.641086	36	0.752339	24	0.785385	12
M13	M	MA	M	42	2024	9014	3962	0.134933	1.15598	1.09934	9	0.967555	7	1.77674	6	1.74322	4	5.65621	23	5.80071	11	7.43295	2	7.54393	2	0.515288	23	0	20	1.27735	14	0	11	1.20338	21	2.22526	17
	M	MO	F	30	1311	9113	4576	0.0874	1.09577	0.970853	6	0.859084	7	1.45409	4	1.57901	4	5.58624	16	5.47009	15	7.04142	2	7.04909	2	0.681569	13	0.198334	46	1.14289	16	1.23603	15	0.673899	23	0.736358	21
M16	M	MA	M	28	977	8869	5154	0.0651333	1.06967	1.15204	5	0.990516	6	1.79598	4	1.64088	4	5.34301	16	5.24888	14	7.13899	2	6.88868	2	0.207516	33	0.235328	31	1.1884	16	1.17022	14	1.00977	15	1.07181	14
M14	M	MO	F	26	1092	9905	4053	0.0725581	1.07823	1.04804	6	1.0254	6	1.48689	4	1.40171	5	5.87638	11	5.91088	27	7.36326	2	7.31259	2	0.186535	46	0.364443	22	1.56991	11	0.681444	27	0.907874	17	1.0901	14
	M	MO	F	40	2217	9343	3415	0.148047	1.17377	0.946061	8	1.14443	7	1.1949	6	1.09278	7	5.7644	30	5.52495	23	6.9593	2	6.61891	2	0.224191	36	0.198334	46	0.741825	30	0.977753	23	0.394388	50	0.404952	51
	M	MA	F	29	730	9566	4704	0.0486667	1.05116	0.914506	6	1.00596	6	1.47793	4	1.50736	4	5.69937	10	5.75298	11	7.1773	2	7.26034	2	0.293273	22	0.29117	22	1.59986	10	1.44744	11	0.808339	16	1.06377	12
	M	MO	F	24	951	10218	3856	0.0632945	1.06757	1.12202	6	1.13483	6	1.48072	5	1.48179	5	6.04886	13	5.9784	14	7.52958	2	7.46126	2	0.307461	27	0.41315	21	1.51061	13	1.32165	14	0.991774	16	1.20956	13
	M	MO	M	35	2212	9331	3469	0.147349	1.17281	1.37571	7	1.34639	7	1.89761	6	1.87181	6	6.8117	24	6.93484	30	8.70931	2	8.80665	2	0.0668503	169	0.208761	54	1.1388	24	0.229871	130	1.47071	17	1.79088	14
M20	M	MO	M	36	999	9217	4784	0.0666	1.07135	0.848511	7	0.864581	7	1.7538	4	1.78702	4	5.13928	12	5.35783	15	6.89308	2	7.14485	2	0.131776	52	0.148918	47	1.51703	12	1.31991	15	0.699593	22	1.00493	15

## Sheet: 7T and EEG
EEG_ID	Group	Subgroup	Gender	Age	Voxel segmentation outcomes					Precheck_GABA	Postcheck_GABA	Precheck_Gln	Postcheck_Gln	Precheck_Glut	Postcheck_Glut	Precheck_Glu+Gln	Postcheck_Glu+Gln	Precheck_ Lac	Postcheck_Lac	Precheck_Glc	Postcheck_Glc	Precheck_Asp	Postcheck_Asp	EEG raw peak amplitude							Monotonity index (use supersaturating curve fit function if <0.81)	Contrast response function best fit parameters (raw amplitude)
					CSF	Grey	White	Vcsf	Correction factor															0	0.04	0.09	0.18	0.37	0.73	0.97	mi	s	R0	Rmax	C50	n	SS	R97
					mm3	mm3	mm3	CSF/(CSF+WM+GM)	1/(1-Vcsf)
C06	C		F	22	1587	8898	4517	0.105786	1.1183	1.23684	0.996406	1.60588	1.1854	6.47943	5.9885	8.08531	7.1739	0.410416	0.322071	1.92012		0.563623	1.18204	0.0406	0.5384	0.9275	0.7255	0.6703	0.3483	0.4247	0.433082	1.02593	0.0406	0.872017	0.0001	5.40409	0.16597	0.499884
C09	C		F	19	1606	9098	4296	0.107067	1.1199	1.23525	1.13782	1.51523	1.43684	6.01725	5.91869	7.53248	7.35553	0.418844	0.365089	1.84336	1.57235	1.05271	1.12326	0.0136	0.4844	0.6597	1.1751	0.907	0.3861	0.1589	0.125097	1.06049	0.0136	1.2	4.05255	2.94801	0.470342	0.544291
C13	C		M	28	2283	9425	3317	0.151947	1.17917	1.1379	1.12611	1.63197	1.77701	6.22602	6.37106	7.858	8.14807	0.178055	0.304226	1.54471	1.6756	1.21573	0.969279	0.0203	0.1867	0.2488	0.186	0.2251	0.5249	0.5022	0.955014	1	0.0203	0.6	28.6658	0.788481	0.0427186	0.454313
C08	C		M	28	1620	9781	3574	0.10818	1.1213	0.912741	1.2368	1.45097	1.40275	5.12435	5.01559	6.57532	6.41722	0.207441	0.350968	0.984504	0.0130071	0.825279	0.720998	0.0452	0.2751	0.28	0.1336	0.2967	0.6986	0.8536	1	1	0.0452	0.9	50.7557	2.66356	0.108801	0.809112
C11	C		F	29	2075	9351	3574	0.138333	1.16054	0.859961	0.748549	1.5911	1.6793	5.75513	5.74352	7.34507	7.42282	0.179884	0.10619	1.99033	1.82321	0.934236	0.81354	0.0274	0.1356	0.2389	0.3198	0.4665	0.8183	0.9582	1	1	0.0274	1	32.5475	1.42013	0.0367079	0.852429
C15	C		M	42	1020	9644	4336	0.068	1.07296	0.967811	0.786481	1.53004	1.39807	5.00322	4.83798	6.53326	6.23605	0.538627	0.599785	1.12554	0	0.726395	1.24571	0.0104	0.1878	0.3266	0.3928	0.3207	0.5136	0.6781	1	1	0.0104	0.7	16.727	0.721168	0.0380301	0.556631
C17	C		M	44	1856	8864	4280	0.123733	1.14121	1.02708	0.843351	1.58399	1.82593	5.63869	5.82129	7.22269	7.64722	0.453058	0.340079	2.22763	1.72094	0.510119	0.916388	0.0347	0.0864	0.2242	0.1556	0.2372	0.4274	0.4088	0.952636	1	0.0347	0.5	34.491	0.95554	0.0166734	0.39905
C16	C		M	24	1589	9931	3480	0.105933	1.11848	0.930579	0.912684	1.63858	1.81866	5.71098	6.0991	7.34845	7.91775	0.535754	0.577138	1.84326	1.52449	0.923868	0.870181	0.0031	0.2273	0.2985	0.2866	0.5215	0.844	0.7726	0.915091	1	0.0031	0.9	21.6935	1.07389	0.0491726	0.752965
C05	C		M	46	2392	9286	3322	0.159467	1.18972	0.273636	0.173699	1.40268	1.39911	3.96058	3.76547	5.36445	5.16339	0	0	1.72272	1.59423	0.599619	1.23136	0.0232	0.3581	0.412	0.1943	0.6	1.0233	0.8406	0.817318	1	0.0232	1.1	27.2511	0.90999	0.166847	0.859733
C07	C		F	28	1432	8579	4989	0.0954667	1.10554	1.46484	1.48695	1.78877	1.66274	7.3408	7.46241	9.12957	9.12515	0.0718603	0.224425	2.45099	1.88937	1.40072	1.13429	0.0326	0.3388	0.2404	0.6172	0.3574	0.4809	0.3509	0.544475	1.1185	0.0326	0.7	4.82958	1.10258	0.0722111	0.408364
C19	C		M	35	1457	9412	4127	0.0971592	1.10762	1.40003	1.44876	1.69797	1.66696	6.96579	7.57719	8.66376	9.24416	0.371051	0.540516	0.867263		1.06663	1.28373	0.0188	0.1098	0.3779	0.4556	0.5407	1.0502	0.9308	0.884235	1	0.0188	1.1	24.5286	1.17048	0.0703666	0.935439
C20	C		M	20	2375	9254	3405	0.157975	1.18761	1.20186	0.961967	1.77073	1.7161	5.89888	5.81812	7.66842	7.53422	0.483359	0.172204	0.900211	0.754135	1.07123	1.31469	0.0098	0.0295	0.0327	0.0141	0.0437	0.0056	0.0371	0.80531	1.07302	0.0098	0.021022	0.0001	0.849677	0.00103532	0.0256274
M19	M	MA	F	29	901	9316	4783	0.0600667	1.06391	1.05327	0.877722	1.70118	1.56926	6.7824	6.40365	8.48358	7.97291	0.596851	0.712817	1.51287	1.17668	0.489396	0	0.0419	0.5532	1.2362	1.3052	1.0016	0.7888	0.9866	0.747803	1.00528	0.0419	1.4	4.07684	17.7506	0.0793707	0.953388
M15	M	MA	M	47	2013	9189	3798	0.1342	1.155	0.992146	0.970201	1.61123	1.6401	5.57519	5.77963	7.18642	7.41973	0.331485	0.396165	1.1654	1.04181	0.744976	0.791176	0.027	0.0923	0.1591	0.6334	0.7929	0.6368	0.4298	0.525917	1.00527	0.027	0.8	9.89051	14.8741	0.0585078	0.586061
M01	M	MO	M	30	3333	8488	3179	0.2222	1.28568	0.953973	0.833119	1.73952	1.73052	5.78812	5.55541	7.52764	7.28465	0.291849	0.532271	0.951401	1.11468	0.93983	0.968115	0.0456	0.512	0.3559	0.2127	0.2162	0.7895	1.0873	1	1	0.0456	1.1	42.8265	0.922604	0.382933	0.793721
M10	M	MA	F	26	2715	9016	3199	0.181849	1.22227	1.39583	1.21127	1.34449	1.19171	6.68947	6.52202	8.03397	7.71373	0.585466	0.477907	1.81873	1.65006	1.06704	0.931368	0.0462	0.755	1.6747	1.4362	0.0942	0.8744	0.5522	0.310715	1.03543	0.0462	1.54757	0.0001	5.49636	1.41173	0.681148
M09	M	MA	F	26	1552	9508	3915	0.103639	1.11562	0.90477	1.12789	1.23276	1.2785	5.73318	5.67852	6.96595	6.95702	0.354768	0.40274	1.64443	1.1926	0.87911	0.948279	0.0482	0.5504	0.5712	0.143	0.0456	0.351	0.6979	1	1	0.0482	0.689904	4.22852	0.0001	0.334451	0.393206
M11	M	MA	F	27	1437	9732	3856	0.0956406	1.10576	0.908931	0.863595	1.57681	1.69733	5.50555	5.63493	7.08236	7.33337	0.24216	0.222257	1.26609	1.48835	0.507542	0.93768	0.0188	0.2562	0.3615	0.4869	0.5312	0.5923	0.8107	1	1	0.0188	0.9	18.1047	0.692545	0.0207693	0.704402
M13	M	MA	M	42	2024	9014	3962	0.134933	1.15598	1.09934	0.967555	1.77674	1.74322	5.65621	5.80071	7.43295	7.54393	0	0			1.20338	2.22526	0.0208	0.2989	0.4366	0.3627	0.4858	0.9635	1.0625	1	1	0.0208	1.1	23.595	0.970075	0.129995	0.898162
M16	M	MA	M	28	977	8869	5154	0.0651333	1.06967	1.15204	0.990516	1.79598	1.64088	5.34301	5.24888	7.13899	6.88868	0.207516	0.235328	1.1884	1.17022	1.00977	1.07181	0.0261	0.6155	0.6573	0.1378	0.4028	0.447	0.6514	0.990653	1	0.0261	0.7	0.000112987	0.0528803	0.206352	0.49731
M14	M	MO	F	26	1092	9905	4053	0.0725581	1.07823	1.04804	1.0254	1.48689	1.40171	5.87638	5.91088	7.36326	7.31259	0.186535	0.364443	1.56991	0.681444	0.907874	1.0901	0.028	0.4928	0.7692	0.2482	0.4689	0.8505	0.8003	0.938967	1	0.028	0.9	4.53045	0.352679	0.238407	0.699941
M20	M	MO	M	36	999	9217	4784	0.0666	1.07135	0.848511	0.864581	1.7538	1.78702	5.13928	5.35783	6.89308	7.14485	0.131776	0.148918	1.51703	1.31991	0.699593	1.00493	0.0344	0.0259	0.0524	0.0385	0.0403	0.0395	0.0947	1	1	0.0344	0.0999845	93.6065	11.7473	0.00044783	0.094699

## Sheet: Segmentation summary
Group	Subgroup	Gender	Age	Voxel segmentation outcomes
				CSF	Grey	White	Vcsf	Correction factor
				mm3	mm3	mm3	CSF/(CSF+WM+GM)	1/(1-Vcsf)
C		F	21	1587	8898	4517	0.105786	1.1183
C		F	18	1606	9098	4296	0.107067	1.1199
C		F	46	1640	8506	4854	0.109333	1.12275
C		M	28	2283	9425	3317	0.151947	1.17917
C		M	28	1620	9781	3574	0.10818	1.1213
C		M	38	1649	9718	3608	0.110117	1.12374
C		F	29	2075	9351	3574	0.138333	1.16054
C		M	41	1034	9809	4157	0.0689333	1.07404
C		M	42	1020	9644	4336	0.068	1.07296
C		M	44	1856	8864	4280	0.123733	1.14121
C		M	24	1589	9931	3480	0.105933	1.11848
C		M	29	1472	9091	4437	0.0981333	1.10881
C		M	46	2392	9286	3322	0.159467	1.18972
C		F	28	1432	8579	4989	0.0954667	1.10554
C		M	35	1457	9412	4127	0.0971592	1.10762
C		M	20	2375	9254	3405	0.157975	1.18761
C		F	24	1637	9130	4219	0.109235	1.12263
C		M	20	1697	9409	3889	0.113171	1.12761
M	MA	F	29	901	9316	4783	0.0600667	1.06391
M	MA	M	45	2013	9189	3798	0.1342	1.155
M	MO	M	29	3333	8488	3179	0.2222	1.28568
M	MA	F	25	2715	9016	3199	0.181849	1.22227
M	MA	F	36	1779	9015	4231	0.118403	1.1343
M	MA	F	26	1552	9508	3915	0.103639	1.11562
M	MA	F	28	1725	9353	3922	0.115	1.12994
M	MA	F	27	1437	9732	3856	0.0956406	1.10576
M	MA	M	42	1381	8062	5541	0.092165	1.10152
M	MA	M	42	2024	9014	3962	0.134933	1.15598
M	MO	F	30	1311	9113	4576	0.0874	1.09577
M	MA	M	28	977	8869	5154	0.0651333	1.06967
M	MO	F	26	1092	9905	4053	0.0725581	1.07823
M	MO	F	40	2217	9343	3415	0.148047	1.17377
M	MA	F	29	730	9566	4704	0.0486667	1.05116
M	MO	F	24	951	10218	3856	0.0632945	1.06757
M	MO	M	35	2212	9331	3469	0.147349	1.17281
M	MO	M	36	999	9217	4784	0.0666	1.07135
